# Supplementary material for: Label-free detection of cellular drug responses by high-throughput bright-field imaging and machine learning
Source: Sci Rep. 2017 Sep 29;7:12454. doi: 10.1038/s41598-017-12378-4 (PMC5622112; doi:10.1038/s41598-017-12378-4)
Supplement: Supplementary file 1 — Dataset 1 [file 41598_2017_12378_MOESM1_ESM.xlsx]

## Sheet: Sheet1
Name of each feature	Values of w	Value of b	The values w and b were obtained from the model trained with the data from 1µM in the first experiment.
AreaShape_Area	-0.00557672	-1.90354
AreaShape_Compactness	-0.00686606
AreaShape_Eccentricity	-0.00928175
AreaShape_Extent	0.00180355
AreaShape_FormFactor	-0.00289315
AreaShape_MajorAxisLength	0.0153238
AreaShape_MaxFeretDiameter	-0.0194348
AreaShape_MaximumRadius	0.0138234
AreaShape_MeanRadius	0.0104432
AreaShape_MedianRadius	0.00354334
AreaShape_MinFeretDiameter	-0.00759175
AreaShape_MinorAxisLength	-0.039427
AreaShape_Perimeter	-0.00351271
AreaShape_Zernike_0_0	0.00460186
AreaShape_Zernike_1_1	0.000825824
AreaShape_Zernike_2_0	0.00709144
AreaShape_Zernike_2_2	0.00301908
AreaShape_Zernike_3_1	-0.000584432
AreaShape_Zernike_3_3	0.00187095
AreaShape_Zernike_4_0	-0.00326882
AreaShape_Zernike_4_2	0.00115103
AreaShape_Zernike_4_4	0.000295896
AreaShape_Zernike_5_1	-0.00173405
AreaShape_Zernike_5_3	-0.00105085
AreaShape_Zernike_5_5	-8.88386e-05
AreaShape_Zernike_6_0	-0.0025297
AreaShape_Zernike_6_2	-0.00171561
AreaShape_Zernike_6_4	-0.000644761
AreaShape_Zernike_6_6	-0.00151104
AreaShape_Zernike_7_1	-0.00159563
AreaShape_Zernike_7_3	-0.00246192
AreaShape_Zernike_7_5	-0.00144878
AreaShape_Zernike_7_7	-0.000108861
AreaShape_Zernike_8_0	-0.000132925
AreaShape_Zernike_8_2	-0.000935824
AreaShape_Zernike_8_4	-0.00329097
AreaShape_Zernike_8_6	-0.00151737
AreaShape_Zernike_8_8	6.66433e-05
AreaShape_Zernike_9_1	-0.000752559
AreaShape_Zernike_9_3	0.000469935
AreaShape_Zernike_9_5	-0.00186413
AreaShape_Zernike_9_7	-0.0020291
AreaShape_Zernike_9_9	-0.000113998
Granularity_10_Intensty	0.00280443
Granularity_1_Intensty	-0.000488471
Granularity_2_Intensty	-0.0040113
Granularity_3_Intensty	0.0015931
Granularity_4_Intensty	0.000997602
Granularity_5_Intensty	0.00167793
Granularity_6_Intensty	0.000805716
Granularity_7_Intensty	0.00112899
Granularity_8_Intensty	0.00164356
Granularity_9_Intensty	-0.000142039
Intensity_IntegratedIntensityEdge_Intensty	0.0326216
Intensity_IntegratedIntensity_Intensty	0.0255513
Intensity_LowerQuartileIntensity_Intensty	-0.0173775
Intensity_MADIntensity_Intensty	-0.0023732
Intensity_MassDisplacement_Intensty	-0.0115607
Intensity_MaxIntensityEdge_Intensty	-0.000906652
Intensity_MeanIntensityEdge_Intensty	-0.0668216
Intensity_MeanIntensity_Intensty	-0.0539876
Intensity_MedianIntensity_Intensty	0.0459054
Intensity_MinIntensityEdge_Intensty	0.000998761
Intensity_StdIntensityEdge_Intensty	0.0358133
Intensity_StdIntensity_Intensty	0.0197351
Intensity_UpperQuartileIntensity_Intensty	0.0413971
RadialDistribution_FracAtD_Intensty_10of10	0.0106871
RadialDistribution_FracAtD_Intensty_1of10	0.00425617
RadialDistribution_FracAtD_Intensty_2of10	0.010018
RadialDistribution_FracAtD_Intensty_3of10	-0.00322665
RadialDistribution_FracAtD_Intensty_4of10	-0.00147776
RadialDistribution_FracAtD_Intensty_5of10	-0.00651546
RadialDistribution_FracAtD_Intensty_6of10	-0.00571296
RadialDistribution_FracAtD_Intensty_7of10	-0.0012815
RadialDistribution_FracAtD_Intensty_8of10	-0.00576684
RadialDistribution_FracAtD_Intensty_9of10	-0.00470938
RadialDistribution_MeanFrac_Intensty_10of10	-0.00236842
RadialDistribution_MeanFrac_Intensty_1of10	-0.00279994
RadialDistribution_MeanFrac_Intensty_2of10	-0.00620044
RadialDistribution_MeanFrac_Intensty_3of10	0.00344636
RadialDistribution_MeanFrac_Intensty_4of10	0.00353465
RadialDistribution_MeanFrac_Intensty_5of10	0.000622372
RadialDistribution_MeanFrac_Intensty_6of10	0.0106014
RadialDistribution_MeanFrac_Intensty_7of10	-0.00145678
RadialDistribution_MeanFrac_Intensty_8of10	0.00665129
RadialDistribution_MeanFrac_Intensty_9of10	0.010319
RadialDistribution_RadialCV_Intensty_10of10	-0.0328496
RadialDistribution_RadialCV_Intensty_1of10	0.000452694
RadialDistribution_RadialCV_Intensty_2of10	-0.00228446
RadialDistribution_RadialCV_Intensty_3of10	0.00103488
RadialDistribution_RadialCV_Intensty_4of10	-0.000122049
RadialDistribution_RadialCV_Intensty_5of10	0.0002887
RadialDistribution_RadialCV_Intensty_6of10	0.000613767
RadialDistribution_RadialCV_Intensty_7of10	0.0012532
RadialDistribution_RadialCV_Intensty_8of10	-0.00392331
RadialDistribution_RadialCV_Intensty_9of10	-0.00280785
Texture_AngularSecondMoment_Intensty_10_135	-0.0261168
Texture_AngularSecondMoment_Intensty_1_135	0.0240734
Texture_AngularSecondMoment_Intensty_2_0	0.00683002
Texture_AngularSecondMoment_Intensty_2_135	0.0182969
Texture_AngularSecondMoment_Intensty_2_45	-0.00552217
Texture_AngularSecondMoment_Intensty_2_90	-0.00153272
Texture_AngularSecondMoment_Intensty_3_0	-0.0181611
Texture_AngularSecondMoment_Intensty_3_135	0.016239
Texture_AngularSecondMoment_Intensty_3_45	-0.00907479
Texture_AngularSecondMoment_Intensty_3_90	-0.0113678
Texture_AngularSecondMoment_Intensty_4_0	-0.0236662
Texture_AngularSecondMoment_Intensty_4_135	0.0172782
Texture_AngularSecondMoment_Intensty_4_45	0.00256556
Texture_AngularSecondMoment_Intensty_4_90	-0.016833
Texture_AngularSecondMoment_Intensty_5_0	-0.0137424
Texture_AngularSecondMoment_Intensty_5_135	0.0194214
Texture_AngularSecondMoment_Intensty_5_45	0.0078529
Texture_AngularSecondMoment_Intensty_5_90	-0.0184251
Texture_AngularSecondMoment_Intensty_6_0	-0.00236565
Texture_AngularSecondMoment_Intensty_6_135	0.0187413
Texture_AngularSecondMoment_Intensty_6_45	0.00919188
Texture_AngularSecondMoment_Intensty_6_90	-0.0175627
Texture_AngularSecondMoment_Intensty_7_0	0.00380063
Texture_AngularSecondMoment_Intensty_7_135	0.0189329
Texture_AngularSecondMoment_Intensty_7_45	0.00619817
Texture_AngularSecondMoment_Intensty_7_90	-0.0162838
Texture_AngularSecondMoment_Intensty_8_0	0.00265249
Texture_AngularSecondMoment_Intensty_8_135	0.0145297
Texture_AngularSecondMoment_Intensty_8_45	0.0072437
Texture_AngularSecondMoment_Intensty_8_90	-0.00976189
Texture_AngularSecondMoment_Intensty_9_0	-0.00246601
Texture_AngularSecondMoment_Intensty_9_135	-0.000315629
Texture_AngularSecondMoment_Intensty_9_45	0.0223319
Texture_AngularSecondMoment_Intensty_9_90	-0.00171906
Texture_Contrast_Intensty_10_135	-0.0111041
Texture_Contrast_Intensty_1_135	-0.00775186
Texture_Contrast_Intensty_2_0	-0.0227294
Texture_Contrast_Intensty_2_135	-0.00569902
Texture_Contrast_Intensty_2_45	-0.0185358
Texture_Contrast_Intensty_2_90	0.00123286
Texture_Contrast_Intensty_3_0	-0.00577007
Texture_Contrast_Intensty_3_135	-0.00274601
Texture_Contrast_Intensty_3_45	-0.00182924
Texture_Contrast_Intensty_3_90	6.4976e-05
Texture_Contrast_Intensty_4_0	0.00992461
Texture_Contrast_Intensty_4_135	0.00173787
Texture_Contrast_Intensty_4_45	0.0109968
Texture_Contrast_Intensty_4_90	-0.00289943
Texture_Contrast_Intensty_5_0	0.0105651
Texture_Contrast_Intensty_5_135	0.00141362
Texture_Contrast_Intensty_5_45	-0.000610533
Texture_Contrast_Intensty_5_90	-0.00780468
Texture_Contrast_Intensty_6_0	0.00834384
Texture_Contrast_Intensty_6_135	0.0017361
Texture_Contrast_Intensty_6_45	-0.012829
Texture_Contrast_Intensty_6_90	-0.00668536
Texture_Contrast_Intensty_7_0	-0.0049518
Texture_Contrast_Intensty_7_135	0.0042066
Texture_Contrast_Intensty_7_45	-0.00411303
Texture_Contrast_Intensty_7_90	0.00069513
Texture_Contrast_Intensty_8_0	-0.0178808
Texture_Contrast_Intensty_8_135	0.00743376
Texture_Contrast_Intensty_8_45	0.00794338
Texture_Contrast_Intensty_8_90	0.00434374
Texture_Contrast_Intensty_9_0	-0.023731
Texture_Contrast_Intensty_9_135	0.00218379
Texture_Contrast_Intensty_9_45	0.00779391
Texture_Contrast_Intensty_9_90	0.00144226
Texture_Correlation_Intensty_10_135	-0.00427423
Texture_Correlation_Intensty_1_135	-0.012534
Texture_Correlation_Intensty_2_0	0.00681227
Texture_Correlation_Intensty_2_135	0.00491427
Texture_Correlation_Intensty_2_45	0.0083537
Texture_Correlation_Intensty_2_90	-0.00652399
Texture_Correlation_Intensty_3_0	-0.000432105
Texture_Correlation_Intensty_3_135	0.013452
Texture_Correlation_Intensty_3_45	-0.00181466
Texture_Correlation_Intensty_3_90	-0.00303413
Texture_Correlation_Intensty_4_0	-0.0101636
Texture_Correlation_Intensty_4_135	0.0122441
Texture_Correlation_Intensty_4_45	-0.0146767
Texture_Correlation_Intensty_4_90	-0.00744712
Texture_Correlation_Intensty_5_0	-0.0128118
Texture_Correlation_Intensty_5_135	0.0133572
Texture_Correlation_Intensty_5_45	-0.00284689
Texture_Correlation_Intensty_5_90	-0.00736263
Texture_Correlation_Intensty_6_0	-0.0135792
Texture_Correlation_Intensty_6_135	0.0125803
Texture_Correlation_Intensty_6_45	0.0160624
Texture_Correlation_Intensty_6_90	-0.010488
Texture_Correlation_Intensty_7_0	-0.00608727
Texture_Correlation_Intensty_7_135	0.00702806
Texture_Correlation_Intensty_7_45	0.0188744
Texture_Correlation_Intensty_7_90	-0.0149364
Texture_Correlation_Intensty_8_0	-0.00130248
Texture_Correlation_Intensty_8_135	-0.00171728
Texture_Correlation_Intensty_8_45	0.0233269
Texture_Correlation_Intensty_8_90	-0.0128259
Texture_Correlation_Intensty_9_0	-0.00301904
Texture_Correlation_Intensty_9_135	-0.00529124
Texture_Correlation_Intensty_9_45	0.0448783
Texture_Correlation_Intensty_9_90	-0.00174744
Texture_DifferenceEntropy_Intensty_10_135	-0.020502
Texture_DifferenceEntropy_Intensty_1_135	0.0122246
Texture_DifferenceEntropy_Intensty_2_0	0.00178379
Texture_DifferenceEntropy_Intensty_2_135	-0.00785331
Texture_DifferenceEntropy_Intensty_2_45	-0.0191306
Texture_DifferenceEntropy_Intensty_2_90	0.0087646
Texture_DifferenceEntropy_Intensty_3_0	0.00106564
Texture_DifferenceEntropy_Intensty_3_135	-0.0168291
Texture_DifferenceEntropy_Intensty_3_45	-0.0203744
Texture_DifferenceEntropy_Intensty_3_90	-0.00414007
Texture_DifferenceEntropy_Intensty_4_0	-0.0062056
Texture_DifferenceEntropy_Intensty_4_135	-0.00777798
Texture_DifferenceEntropy_Intensty_4_45	0.00884805
Texture_DifferenceEntropy_Intensty_4_90	-6.27543e-05
Texture_DifferenceEntropy_Intensty_5_0	-0.00403927
Texture_DifferenceEntropy_Intensty_5_135	-0.000486155
Texture_DifferenceEntropy_Intensty_5_45	0.00676896
Texture_DifferenceEntropy_Intensty_5_90	-0.00019316
Texture_DifferenceEntropy_Intensty_6_0	0.00373594
Texture_DifferenceEntropy_Intensty_6_135	0.011268
Texture_DifferenceEntropy_Intensty_6_45	-0.00540334
Texture_DifferenceEntropy_Intensty_6_90	-0.00150173
Texture_DifferenceEntropy_Intensty_7_0	-0.00513799
Texture_DifferenceEntropy_Intensty_7_135	0.0142408
Texture_DifferenceEntropy_Intensty_7_45	0.00535408
Texture_DifferenceEntropy_Intensty_7_90	0.00231907
Texture_DifferenceEntropy_Intensty_8_0	-0.0178446
Texture_DifferenceEntropy_Intensty_8_135	0.00886051
Texture_DifferenceEntropy_Intensty_8_45	0.0166483
Texture_DifferenceEntropy_Intensty_8_90	0.00174068
Texture_DifferenceEntropy_Intensty_9_0	-0.020593
Texture_DifferenceEntropy_Intensty_9_135	-0.00621273
Texture_DifferenceEntropy_Intensty_9_45	0.00947027
Texture_DifferenceEntropy_Intensty_9_90	-0.00879097
Texture_DifferenceVariance_Intensty_10_135	0.00366208
Texture_DifferenceVariance_Intensty_1_135	0.00428744
Texture_DifferenceVariance_Intensty_2_0	0.00638022
Texture_DifferenceVariance_Intensty_2_135	0.0069406
Texture_DifferenceVariance_Intensty_2_45	-0.00430914
Texture_DifferenceVariance_Intensty_2_90	0.00928304
Texture_DifferenceVariance_Intensty_3_0	-0.00103899
Texture_DifferenceVariance_Intensty_3_135	0.00105017
Texture_DifferenceVariance_Intensty_3_45	-0.00183302
Texture_DifferenceVariance_Intensty_3_90	0.00684036
Texture_DifferenceVariance_Intensty_4_0	-0.00162418
Texture_DifferenceVariance_Intensty_4_135	0.00339335
Texture_DifferenceVariance_Intensty_4_45	0.0201352
Texture_DifferenceVariance_Intensty_4_90	0.00921586
Texture_DifferenceVariance_Intensty_5_0	0.00496425
Texture_DifferenceVariance_Intensty_5_135	-0.00133885
Texture_DifferenceVariance_Intensty_5_45	0.0162815
Texture_DifferenceVariance_Intensty_5_90	0.00182513
Texture_DifferenceVariance_Intensty_6_0	0.019219
Texture_DifferenceVariance_Intensty_6_135	-0.00534634
Texture_DifferenceVariance_Intensty_6_45	-0.0075039
Texture_DifferenceVariance_Intensty_6_90	-0.00886734
Texture_DifferenceVariance_Intensty_7_0	0.0111633
Texture_DifferenceVariance_Intensty_7_135	-0.00469342
Texture_DifferenceVariance_Intensty_7_45	-0.00109604
Texture_DifferenceVariance_Intensty_7_90	-0.00881192
Texture_DifferenceVariance_Intensty_8_0	-0.000697981
Texture_DifferenceVariance_Intensty_8_135	0.00566001
Texture_DifferenceVariance_Intensty_8_45	0.0116799
Texture_DifferenceVariance_Intensty_8_90	-0.0074247
Texture_DifferenceVariance_Intensty_9_0	8.75429e-05
Texture_DifferenceVariance_Intensty_9_135	0.00554577
Texture_DifferenceVariance_Intensty_9_45	0.0170511
Texture_DifferenceVariance_Intensty_9_90	-0.00707515
Texture_Entropy_Intensty_10_135	0.021035
Texture_Entropy_Intensty_1_135	-0.00726217
Texture_Entropy_Intensty_2_0	-0.0149537
Texture_Entropy_Intensty_2_135	-0.00152533
Texture_Entropy_Intensty_2_45	0.0103908
Texture_Entropy_Intensty_2_90	0.00305662
Texture_Entropy_Intensty_3_0	0.00399647
Texture_Entropy_Intensty_3_135	0.00154882
Texture_Entropy_Intensty_3_45	0.0147964
Texture_Entropy_Intensty_3_90	0.00272487
Texture_Entropy_Intensty_4_0	0.0156859
Texture_Entropy_Intensty_4_135	0.00498972
Texture_Entropy_Intensty_4_45	0.0101594
Texture_Entropy_Intensty_4_90	0.00115643
Texture_Entropy_Intensty_5_0	0.0134397
Texture_Entropy_Intensty_5_135	-0.00407857
Texture_Entropy_Intensty_5_45	-0.00492891
Texture_Entropy_Intensty_5_90	-0.000689332
Texture_Entropy_Intensty_6_0	0.00746021
Texture_Entropy_Intensty_6_135	-0.00599182
Texture_Entropy_Intensty_6_45	-0.0186531
Texture_Entropy_Intensty_6_90	0.00160854
Texture_Entropy_Intensty_7_0	-3.84043e-05
Texture_Entropy_Intensty_7_135	-0.00728868
Texture_Entropy_Intensty_7_45	-0.0167163
Texture_Entropy_Intensty_7_90	0.00418093
Texture_Entropy_Intensty_8_0	-0.00350138
Texture_Entropy_Intensty_8_135	-0.00407222
Texture_Entropy_Intensty_8_45	-0.0127595
Texture_Entropy_Intensty_8_90	0.00193378
Texture_Entropy_Intensty_9_0	-0.00457024
Texture_Entropy_Intensty_9_135	0.00294324
Texture_Entropy_Intensty_9_45	-0.0194444
Texture_Entropy_Intensty_9_90	2.12323e-05
Texture_Gabor_Intensty_1	0.00560699
Texture_Gabor_Intensty_10	0.000522922
Texture_Gabor_Intensty_2	-0.00625372
Texture_Gabor_Intensty_3	0.00304815
Texture_Gabor_Intensty_4	-0.0046243
Texture_Gabor_Intensty_5	-0.0026804
Texture_Gabor_Intensty_6	-0.00583591
Texture_Gabor_Intensty_7	-0.00139317
Texture_Gabor_Intensty_8	0.00234167
Texture_Gabor_Intensty_9	0.0011212
Texture_InfoMeas1_Intensty_10_135	0.0230173
Texture_InfoMeas1_Intensty_1_135	0.0104132
Texture_InfoMeas1_Intensty_2_0	-0.0294886
Texture_InfoMeas1_Intensty_2_135	0.0105314
Texture_InfoMeas1_Intensty_2_45	-0.00315173
Texture_InfoMeas1_Intensty_2_90	-0.00134844
Texture_InfoMeas1_Intensty_3_0	-0.00325473
Texture_InfoMeas1_Intensty_3_135	0.0107898
Texture_InfoMeas1_Intensty_3_45	0.00424717
Texture_InfoMeas1_Intensty_3_90	-0.00616594
Texture_InfoMeas1_Intensty_4_0	0.0142283
Texture_InfoMeas1_Intensty_4_135	0.0172441
Texture_InfoMeas1_Intensty_4_45	0.00985252
Texture_InfoMeas1_Intensty_4_90	-0.00617958
Texture_InfoMeas1_Intensty_5_0	0.0105068
Texture_InfoMeas1_Intensty_5_135	0.0012564
Texture_InfoMeas1_Intensty_5_45	0.00413262
Texture_InfoMeas1_Intensty_5_90	-0.00438076
Texture_InfoMeas1_Intensty_6_0	0.00215075
Texture_InfoMeas1_Intensty_6_135	-0.002433
Texture_InfoMeas1_Intensty_6_45	-0.00767566
Texture_InfoMeas1_Intensty_6_90	0.00446726
Texture_InfoMeas1_Intensty_7_0	-0.00210013
Texture_InfoMeas1_Intensty_7_135	-0.00477826
Texture_InfoMeas1_Intensty_7_45	-9.96737e-05
Texture_InfoMeas1_Intensty_7_90	0.00927312
Texture_InfoMeas1_Intensty_8_0	0.00263623
Texture_InfoMeas1_Intensty_8_135	-0.00280546
Texture_InfoMeas1_Intensty_8_45	0.00582305
Texture_InfoMeas1_Intensty_8_90	-0.00140615
Texture_InfoMeas1_Intensty_9_0	0.0108702
Texture_InfoMeas1_Intensty_9_135	0.00354147
Texture_InfoMeas1_Intensty_9_45	-0.00968773
Texture_InfoMeas1_Intensty_9_90	-0.0140061
Texture_InfoMeas2_Intensty_10_135	-0.0024214
Texture_InfoMeas2_Intensty_1_135	-0.0163612
Texture_InfoMeas2_Intensty_2_0	0.0300726
Texture_InfoMeas2_Intensty_2_135	-0.00549221
Texture_InfoMeas2_Intensty_2_45	0.00267477
Texture_InfoMeas2_Intensty_2_90	-0.00574943
Texture_InfoMeas2_Intensty_3_0	0.0231917
Texture_InfoMeas2_Intensty_3_135	-0.00231801
Texture_InfoMeas2_Intensty_3_45	0.0015752
Texture_InfoMeas2_Intensty_3_90	0.001119
Texture_InfoMeas2_Intensty_4_0	0.00303516
Texture_InfoMeas2_Intensty_4_135	-0.00702169
Texture_InfoMeas2_Intensty_4_45	-0.00421207
Texture_InfoMeas2_Intensty_4_90	0.0105571
Texture_InfoMeas2_Intensty_5_0	0.000718917
Texture_InfoMeas2_Intensty_5_135	0.00248377
Texture_InfoMeas2_Intensty_5_45	-0.004235
Texture_InfoMeas2_Intensty_5_90	0.0154443
Texture_InfoMeas2_Intensty_6_0	0.00613619
Texture_InfoMeas2_Intensty_6_135	-0.00359576
Texture_InfoMeas2_Intensty_6_45	-0.000528901
Texture_InfoMeas2_Intensty_6_90	0.00608106
Texture_InfoMeas2_Intensty_7_0	0.00873066
Texture_InfoMeas2_Intensty_7_135	-0.00257173
Texture_InfoMeas2_Intensty_7_45	-0.00969019
Texture_InfoMeas2_Intensty_7_90	-0.00162266
Texture_InfoMeas2_Intensty_8_0	0.00161911
Texture_InfoMeas2_Intensty_8_135	0.00356863
Texture_InfoMeas2_Intensty_8_45	-0.0182371
Texture_InfoMeas2_Intensty_8_90	-0.000553982
Texture_InfoMeas2_Intensty_9_0	-0.0112302
Texture_InfoMeas2_Intensty_9_135	0.00696063
Texture_InfoMeas2_Intensty_9_45	-0.000364429
Texture_InfoMeas2_Intensty_9_90	0.00359875
Texture_InverseDifferenceMoment_Intensty_10_135	0.0102382
Texture_InverseDifferenceMoment_Intensty_1_135	0.0166463
Texture_InverseDifferenceMoment_Intensty_2_0	0.0418342
Texture_InverseDifferenceMoment_Intensty_2_135	0.00518195
Texture_InverseDifferenceMoment_Intensty_2_45	0.00773367
Texture_InverseDifferenceMoment_Intensty_2_90	-0.00290226
Texture_InverseDifferenceMoment_Intensty_3_0	-0.0215881
Texture_InverseDifferenceMoment_Intensty_3_135	0.000928528
Texture_InverseDifferenceMoment_Intensty_3_45	-0.0194646
Texture_InverseDifferenceMoment_Intensty_3_90	0.000262864
Texture_InverseDifferenceMoment_Intensty_4_0	-0.050434
Texture_InverseDifferenceMoment_Intensty_4_135	-0.0020956
Texture_InverseDifferenceMoment_Intensty_4_45	-0.0154129
Texture_InverseDifferenceMoment_Intensty_4_90	0.01214
Texture_InverseDifferenceMoment_Intensty_5_0	-0.0364744
Texture_InverseDifferenceMoment_Intensty_5_135	-0.00435187
Texture_InverseDifferenceMoment_Intensty_5_45	0.00740244
Texture_InverseDifferenceMoment_Intensty_5_90	0.0164826
Texture_InverseDifferenceMoment_Intensty_6_0	-0.0130225
Texture_InverseDifferenceMoment_Intensty_6_135	-0.00707544
Texture_InverseDifferenceMoment_Intensty_6_45	0.00262363
Texture_InverseDifferenceMoment_Intensty_6_90	0.00597916
Texture_InverseDifferenceMoment_Intensty_7_0	0.00341482
Texture_InverseDifferenceMoment_Intensty_7_135	-0.00946945
Texture_InverseDifferenceMoment_Intensty_7_45	-0.0130064
Texture_InverseDifferenceMoment_Intensty_7_90	-0.00455352
Texture_InverseDifferenceMoment_Intensty_8_0	0.0117827
Texture_InverseDifferenceMoment_Intensty_8_135	-0.00768866
Texture_InverseDifferenceMoment_Intensty_8_45	-0.0236812
Texture_InverseDifferenceMoment_Intensty_8_90	-0.00365974
Texture_InverseDifferenceMoment_Intensty_9_0	0.0216971
Texture_InverseDifferenceMoment_Intensty_9_135	-0.00381385
Texture_InverseDifferenceMoment_Intensty_9_45	-0.0137782
Texture_InverseDifferenceMoment_Intensty_9_90	0.0109243
Texture_SumAverage_Intensty_10_135	-0.028414
Texture_SumAverage_Intensty_1_135	0.00420848
Texture_SumAverage_Intensty_2_0	0.00307159
Texture_SumAverage_Intensty_2_135	0.00209484
Texture_SumAverage_Intensty_2_45	0.00825351
Texture_SumAverage_Intensty_2_90	0.00755301
Texture_SumAverage_Intensty_3_0	0.00271268
Texture_SumAverage_Intensty_3_135	-0.000878266
Texture_SumAverage_Intensty_3_45	0.00922067
Texture_SumAverage_Intensty_3_90	0.00693133
Texture_SumAverage_Intensty_4_0	0.0032836
Texture_SumAverage_Intensty_4_135	-0.00499174
Texture_SumAverage_Intensty_4_45	0.00975971
Texture_SumAverage_Intensty_4_90	0.00551511
Texture_SumAverage_Intensty_5_0	0.00415955
Texture_SumAverage_Intensty_5_135	-0.00926492
Texture_SumAverage_Intensty_5_45	0.00968984
Texture_SumAverage_Intensty_5_90	0.00371772
Texture_SumAverage_Intensty_6_0	0.00355154
Texture_SumAverage_Intensty_6_135	-0.012739
Texture_SumAverage_Intensty_6_45	0.00954584
Texture_SumAverage_Intensty_6_90	0.00228167
Texture_SumAverage_Intensty_7_0	0.0025871
Texture_SumAverage_Intensty_7_135	-0.0159747
Texture_SumAverage_Intensty_7_45	0.00900453
Texture_SumAverage_Intensty_7_90	0.00109276
Texture_SumAverage_Intensty_8_0	0.00150597
Texture_SumAverage_Intensty_8_135	-0.019341
Texture_SumAverage_Intensty_8_45	0.00848681
Texture_SumAverage_Intensty_8_90	0.000797544
Texture_SumAverage_Intensty_9_0	-0.000475521
Texture_SumAverage_Intensty_9_135	-0.0233006
Texture_SumAverage_Intensty_9_45	0.0080269
Texture_SumAverage_Intensty_9_90	0.00218879
Texture_SumEntropy_Intensty_10_135	-0.000776468
Texture_SumEntropy_Intensty_1_135	-0.0149161
Texture_SumEntropy_Intensty_2_0	-0.0194155
Texture_SumEntropy_Intensty_2_135	0.0155045
Texture_SumEntropy_Intensty_2_45	0.00755647
Texture_SumEntropy_Intensty_2_90	-0.0134538
Texture_SumEntropy_Intensty_3_0	0.0145245
Texture_SumEntropy_Intensty_3_135	0.0150827
Texture_SumEntropy_Intensty_3_45	0.0221328
Texture_SumEntropy_Intensty_3_90	-0.00463294
Texture_SumEntropy_Intensty_4_0	0.00783064
Texture_SumEntropy_Intensty_4_135	-0.00252713
Texture_SumEntropy_Intensty_4_45	0.0130615
Texture_SumEntropy_Intensty_4_90	-0.009717
Texture_SumEntropy_Intensty_5_0	-0.0165019
Texture_SumEntropy_Intensty_5_135	0.000590349
Texture_SumEntropy_Intensty_5_45	0.00775672
Texture_SumEntropy_Intensty_5_90	-0.011617
Texture_SumEntropy_Intensty_6_0	-0.0243467
Texture_SumEntropy_Intensty_6_135	0.0158101
Texture_SumEntropy_Intensty_6_45	0.00144484
Texture_SumEntropy_Intensty_6_90	-0.0056906
Texture_SumEntropy_Intensty_7_0	-0.0188984
Texture_SumEntropy_Intensty_7_135	0.00973356
Texture_SumEntropy_Intensty_7_45	-0.00521738
Texture_SumEntropy_Intensty_7_90	0.00339728
Texture_SumEntropy_Intensty_8_0	-0.00706178
Texture_SumEntropy_Intensty_8_135	-0.00266576
Texture_SumEntropy_Intensty_8_45	-0.00405074
Texture_SumEntropy_Intensty_8_90	0.00539797
Texture_SumEntropy_Intensty_9_0	0.00945419
Texture_SumEntropy_Intensty_9_135	-0.00728298
Texture_SumEntropy_Intensty_9_45	0.00663781
Texture_SumEntropy_Intensty_9_90	0.016361
Texture_SumVariance_Intensty_10_135	0.00301578
Texture_SumVariance_Intensty_1_135	-0.0205999
Texture_SumVariance_Intensty_2_0	-0.00257938
Texture_SumVariance_Intensty_2_135	-0.012082
Texture_SumVariance_Intensty_2_45	0.000472162
Texture_SumVariance_Intensty_2_90	-0.0151417
Texture_SumVariance_Intensty_3_0	0.00900016
Texture_SumVariance_Intensty_3_135	-0.00240498
Texture_SumVariance_Intensty_3_45	0.0068544
Texture_SumVariance_Intensty_3_90	-0.0128597
Texture_SumVariance_Intensty_4_0	0.0122103
Texture_SumVariance_Intensty_4_135	0.000300307
Texture_SumVariance_Intensty_4_45	0.00359516
Texture_SumVariance_Intensty_4_90	-0.0137359
Texture_SumVariance_Intensty_5_0	0.0106987
Texture_SumVariance_Intensty_5_135	0.00374229
Texture_SumVariance_Intensty_5_45	-0.00186384
Texture_SumVariance_Intensty_5_90	-0.0155092
Texture_SumVariance_Intensty_6_0	0.00881097
Texture_SumVariance_Intensty_6_135	0.00904115
Texture_SumVariance_Intensty_6_45	0.00134989
Texture_SumVariance_Intensty_6_90	-0.0164494
Texture_SumVariance_Intensty_7_0	0.00546662
Texture_SumVariance_Intensty_7_135	0.0128372
Texture_SumVariance_Intensty_7_45	0.00216225
Texture_SumVariance_Intensty_7_90	-0.0160703
Texture_SumVariance_Intensty_8_0	0.00207755
Texture_SumVariance_Intensty_8_135	0.0123956
Texture_SumVariance_Intensty_8_45	0.00303659
Texture_SumVariance_Intensty_8_90	-0.0135805
Texture_SumVariance_Intensty_9_0	-0.000188405
Texture_SumVariance_Intensty_9_135	0.00793524
Texture_SumVariance_Intensty_9_45	0.0112371
Texture_SumVariance_Intensty_9_90	-0.0101623
Texture_Variance_Intensty_10_135	-0.027214
Texture_Variance_Intensty_1_135	-0.0149966
Texture_Variance_Intensty_2_0	-0.0124493
Texture_Variance_Intensty_2_135	-0.00956401
Texture_Variance_Intensty_2_45	-0.0165413
Texture_Variance_Intensty_2_90	-0.0231536
Texture_Variance_Intensty_3_0	0.00308613
Texture_Variance_Intensty_3_135	-0.00204677
Texture_Variance_Intensty_3_45	-0.00234009
Texture_Variance_Intensty_3_90	-0.0195744
Texture_Variance_Intensty_4_0	0.00948619
Texture_Variance_Intensty_4_135	0.00466289
Texture_Variance_Intensty_4_45	0.010607
Texture_Variance_Intensty_4_90	-0.0133769
Texture_Variance_Intensty_5_0	0.00764064
Texture_Variance_Intensty_5_135	0.0103132
Texture_Variance_Intensty_5_45	0.0141218
Texture_Variance_Intensty_5_90	-0.00511214
Texture_Variance_Intensty_6_0	0.0048927
Texture_Variance_Intensty_6_135	0.0121104
Texture_Variance_Intensty_6_45	0.0155645
Texture_Variance_Intensty_6_90	0.00164928
Texture_Variance_Intensty_7_0	0.00176187
Texture_Variance_Intensty_7_135	0.0107727
Texture_Variance_Intensty_7_45	0.00878484
Texture_Variance_Intensty_7_90	0.00915653
Texture_Variance_Intensty_8_0	0.00374976
Texture_Variance_Intensty_8_135	0.00574588
Texture_Variance_Intensty_8_45	-0.00240008
Texture_Variance_Intensty_8_90	0.0132675
Texture_Variance_Intensty_9_0	0.0103492
Texture_Variance_Intensty_9_135	-0.00754517
Texture_Variance_Intensty_9_45	-0.0158027
Texture_Variance_Intensty_9_90	0.00817594
